# Supplementary material for: Metabolome-Informed Microbiome Analysis Refines Metadata Classifications and Reveals Unexpected Medication Transfer in Captive Cheetahs
Source: mSystems. 2020 Mar 10;5(2):e00635-19. doi: 10.1128/mSystems.00635-19 (PMC7065514; doi:10.1128/mSystems.00635-19)
Supplement: TABLE S1 [file mSystems.00635-19-st001.csv]

rank	soyasapogenol C (209)	genome ID	NCBI designation
1	5.105	G000233915	k__Bacteria; p__Proteobacteria; c__Gammaproteobacteria; o__Xanthomonadales; f__Xanthomonadaceae; g__Pseudoxanthomonas; s__Pseudoxanthomonas spadix
2	3.937	G001375495	k__Bacteria; p__Actinobacteria; c__Actinobacteria; o__Actinomycetales; f__Actinomycetaceae; g__Flaviflexus; s__Flaviflexus massiliensis
3	3.751	G000227765	k__Bacteria; p__Proteobacteria; c__Betaproteobacteria; o__Neisseriales; f__Neisseriaceae; g__Neisseria; s__Neisseria wadsworthii
4	3.749	G900113675	k__Bacteria; p__Firmicutes; c__Bacilli; o__Lactobacillales; f__Carnobacteriaceae; g__Pisciglobus; s__Pisciglobus halotolerans
5	3.736	G001975685	k__Bacteria; p__Firmicutes; c__Bacilli; o__Lactobacillales; f__Carnobacteriaceae; g__Jeotgalibaca; s__Jeotgalibaca sp. PTS2502
6	3.499	G000513715	k__Bacteria; p__Proteobacteria; c__Gammaproteobacteria; o__Vibrionales; f__Vibrionaceae; g__Salinivibrio; s__Salinivibrio socompensis
7	3.451	G000407245	k__Bacteria; p__Firmicutes; c__Bacilli; o__Lactobacillales; f__Enterococcaceae; g__Enterococcus; s__Enterococcus avium
8	3.436	G001431645	k__Bacteria; p__Proteobacteria; c__Gammaproteobacteria; o__Xanthomonadales; f__Xanthomonadaceae; g__Stenotrophomonas; s__Stenotrophomonas panacihumi
9	3.347	G000307265	k__Bacteria; p__Firmicutes; c__Clostridia; o__Clostridiales; f__Oscillospiraceae; g__Oscillibacter; s__Oscillibacter ruminantium
10	3.343	G000418515	k__Bacteria; p__Firmicutes; c__Bacilli; o__Lactobacillales; f__Lactobacillaceae; g__Lactobacillus; s__Lactobacillus casei
11	3.326	G001425785	k__Bacteria; p__Proteobacteria; c__Betaproteobacteria; o__Burkholderiales; f__; g__Rhizobacter; s__Rhizobacter sp. Root1221
12	3.235	G000702265	k__Bacteria; p__Firmicutes; c__Clostridia; o__Clostridiales; f__Lachnospiraceae; g__Butyrivibrio; s__Butyrivibrio sp. NC2002
13	3.227	G000174755	k__Bacteria; p__Bacteroidetes; c__Flavobacteriia; o__Flavobacteriales; f__Flavobacteriaceae; g__Capnocytophaga; s__Capnocytophaga gingivalis
14	3.119	G000015505	k__Bacteria; p__Proteobacteria; c__Betaproteobacteria; o__Burkholderiales; f__Comamonadaceae; g__Polaromonas; s__Polaromonas naphthalenivorans
15	3.029	G000193225	k__Bacteria; p__Proteobacteria; c__Betaproteobacteria; o__Burkholderiales; f__Comamonadaceae; g__Verminephrobacter; s__Verminephrobacter aporrectodeae
16	2.828	G000425865	k__Bacteria; p__Firmicutes; c__Bacilli; o__Lactobacillales; f__Carnobacteriaceae; g__Lacticigenium; s__Lacticigenium naphtae
17	2.776	G000308255	k__Bacteria; p__Firmicutes; c__Tissierellia; o__Tissierellales; f__Peptoniphilaceae; g__Anaerococcus; s__Anaerococcus pacaensis
18	2.735	G001656215	k__Bacteria; p__Proteobacteria; c__Gammaproteobacteria; o__Pseudomonadales; f__Moraxellaceae; g__Moraxella; s__Moraxella catarrhalis
19	2.729	G000980895	k__Bacteria; p__Proteobacteria; c__Alphaproteobacteria; o__Sphingomonadales; f__Sphingomonadaceae; g__Sphingomonas; s__Sphingomonas sp. Ag1
20	2.728	G000420745	k__Bacteria; p__Proteobacteria; c__Alphaproteobacteria; o__Rhodobacterales; f__Rhodobacteraceae; g__Pseudorhodobacter; s__Pseudorhodobacter ferrugineus
