# Supplementary material for: Metabolome-Informed Microbiome Analysis Refines Metadata Classifications and Reveals Unexpected Medication Transfer in Captive Cheetahs
Source: mSystems. 2020 Mar 10;5(2):e00635-19. doi: 10.1128/mSystems.00635-19 (PMC7065514; doi:10.1128/mSystems.00635-19)
Supplement: TABLE S2 [file mSystems.00635-19-st002.csv]

Johari
date	ALT	AST	bile acids (?mol/L)
1/16/2018	497	467	101.2
1/23/2018	451	414	25.8
2/27/2018	414	408	88.1
4/5/2018	395	344	na
5/1/2018	368	480	30.8
6/8/2018	757	344	39.5
Amara
date	ALT	AST	bile acids (?mol/L)
1/27/2017	273	108	41.1
12/20/2017	na	na	1.9
3/20/2018	61	13	<0.1
8/29/2018	57	23	<1.0
